# Supplementary material for: Nicotinamide riboside is uniquely and orally bioavailable in mice and humans
Source: Nat Commun. 2016 Oct 10;7:12948. doi: 10.1038/ncomms12948 (PMC5062546; doi:10.1038/ncomms12948)
Supplement: Supplementary Data 1 — n=12 clinical study: PBMC NAD metabolomes [file ncomms12948-s2.xlsx]

## Sheet: Sheet1
Supplementary Data File 3. n=12 Clinical Study: Urinary NAD metabolomes		umol Nam/ mmol creatinine
		DLB (002)	SAM (004)	RAS (006)	SOK (007)	A-E (008)	PSK (012)	DMM (015)	CGO (018)	CAD (019)	RJF (021)	TLR (024)	SAM (025)	Mean	SEM	Found in	N
low	v2,pre	0.199283	0.204677	0.135477	0.228819	0.222611	0.0892534	0.173588	0.184488	0.695283	0.249611	0.174969	0.170733	0.227399	0.0442934	12	12
	v2, 0-6 h	0.059394	0.0325652	0.0719785	0.126364	0.0415634	0.0937616	0.111675	0.117277	0.253058	BLQ	BLQ	0.0929609	0.0833831	0.0180127	10	12
	v2, 6-12 h	0.0391889	NS	0.0317098	0.0516135	0.06631	0.0538571	0.0271946	0.0294813	BLQ	BLQ	BLQ	0.0165657	0.0287201	0.00498075	8	11
	v3,12-24 h	0.0874418	0.146755	0.0754181	0.0582872	0.0323665	0.0948033	0.0782235	0.173047	0.45212	0.0674784	BLQ	0.171424	0.11978	0.0335286	11	12
mid	v4, pre	0.227649	0.0619452	0.21344	0.189688	0.173235	0.226488	0.141872	0.201629	0.329262	0.127339	0.185086	0.171751	0.187449	0.0186735	12	12
	v4, 0-6 h	0.0708028	0.0657365	0.106794	0.137586	0.05481	0.159853	0.158812	0.188846	0.562184	0.0672543	0.0603868	0.236934	0.155833	0.0406445	12	12
	v4, 6-12 h	0.0206989	0.145353	0.045164	0.154759	0.0513405	0.0595572	0.0491538	0.128056	0.157167	0.0707111	0.0570601	0.179301	0.0931935	0.0159139	12	12
	v5, 12-24 h	0.131319	0.260964	0.108461	0.187839	0.0183388	-0.000852161	0.108766	0.226283	0.0622177	0.0696747	0.0412376	0.116908	0.11093	0.0233864	12	12
high	v6, pre	0.0687472	0.194296	0.235262	0.0951606	0.0881774	0.123751	0.178821	0.377664	0.491946	BLQ	0.173504	0.100751	0.17734	0.0382034	11	12
	v6, 0-6 h	0.306176	0.180622	0.362879	0.275071	0.114234	0.635845	0.242031	0.32156	0.936899	0.34813	0.0672932	0.851258	0.386833	0.0800334	12	12
	v6, 6-12 h	0.265983	0.486566	0.359987	0.369709	0.177001	0.32453	0.11942	1.57665	0.704679	0.574541	0.201589	0.859783	0.501703	0.116664	12	12
	v7, 12-24 h	0.574681	0.538971	0.270797	0.409131	0.148518	0.166012	0.335468	0.669483	1.46055	0.34196	0.218113	0.28562	0.451609	0.103123	12	12
		umol MeNam/ mmol creatinine
		DLB (002)	SAM (004)	RAS (006)	SOK (007)	A-E (008)	PSK (012)	DMM (015)	CGO (018)	CAD (019)	RJF (021)	TLR (024)	SAM (025)	Mean	SEM	Found in	N
low	v2,pre	8.06342	4.3877	2.27109	3.99802	4.2541	6.91608	5.17735	11.9404	0.866363	0.876789	3.45855	0.732559	4.41187	0.958071	12	12
	v2, 0-6 h	3.34002	2.85453	2.78392	10.1823	2.25046	4.64911	5.61897	3.9392	2.64138	2.45219	3.69733	2.2075	3.88475	0.645155	12	12
	v2, 6-12 h	3.14911	NS	1.93764	5.97218	4.28571	3.0666	1.871	2.1104	0.845225	1.32331	3.24527	1.35228	2.65079	0.453233	11	11
	v3,12-24 h	6.12389	10.7232	3.39738	3.7535	1.67517	3.43947	5.7844	5.67248	1.12502	1.61096	3.00212	6.98092	4.44071	0.794684	12	12
mid	v4, pre	6.38733	2.03103	7.1882	3.18473	6.6054	8.31828	8.04254	5.91477	0.692771	1.60296	1.87712	6.52173	4.86391	0.799825	12	12
	v4, 0-6 h	3.91599	3.02853	6.7376	22.1298	6.03675	6.39391	5.4967	5.39118	1.93753	2.37632	5.27468	6.33421	6.25443	1.51798	12	12
	v4, 6-12 h	2.57412	6.15012	5.391	8.53428	6.3969	6.09107	5.75257	4.3436	1.69371	6.00003	5.88758	5.28216	5.34143	0.517795	12	12
	v5, 12-24 h	14.5675	7.09061	8.44288	11.5991	4.52838	6.55748	4.20486	8.7836	0.945597	6.56972	4.66564	8.08842	7.17032	1.03329	12	12
high	v6, pre	1.22161	4.11791	10.2245	4.7014	6.70922	4.35723	5.7705	2.2592	2.28252	1.81819	4.1558	8.3557	4.66448	0.788221	12	12
	v6, 0-6 h	7.00634	3.96271	17.103	9.86652	7.6171	7.00203	8.90656	8.8048	4.37986	6.40026	2.09511	27.5583	9.22521	1.98725	12	12
	v6, 6-12 h	6.48556	18.0507	19.5404	40.3854	14.0077	15.4506	10.0078	64.324	5.92448	18.339	1.53985	36.5494	20.8838	5.1709	12	12
	v7, 12-24 h	29.1477	48.986	30.1128	34.7167	29.6938	10.2867	18.4408	66.752	6.1182	32.534	1.87458	39.426	29.0074	5.29531	12	12
		umol py-4/ mmol creatinine
		DLB (002)	SAM (004)	RAS (006)	SOK (007)	A-E (008)	PSK (012)	DMM (015)	CGO (018)	CAD (019)	RJF (021)	TLR (024)	SAM (025)	Mean	SEM	Found in	N
low	v2,pre	1.52098	2.22167	4.07568	3.75309	2.83601	1.29471	5.80137	5.399	3.33414	3.72413	3.21998	3.87624	3.42142	0.392895	12	12
	v2, 0-6 h	0.341367	0.397395	0.659294	2.50925	0.328907	0.940163	2.60727	1.8928	1.07636	0.423295	0.412328	0.470383	1.0049	0.246016	12	12
	v2, 6-12 h	1.25557	NS	1.36985	3.76343	2.95485	0.792451	1.40574	1.378	0.507784	0.607242	0.59993	0.676335	1.39193	0.315974	11	11
	v3,12-24 h	1.97315	3.03433	3.81383	1.51885	0.552267	1.19712	4.02273	4.05526	3.59746	0.891392	1.06558	2.00929	2.31094	0.380809	12	12
mid	v4, pre	1.21643	0.295884	6.1976	4.40708	5.74875	3.00254	4.44489	2.91677	3.32758	1.91798	2.90285	2.07317	3.20429	0.507473	12	12
	v4, 0-6 h	0.301328	0.81953	1.7694	3.98037	0.820515	1.01002	2.33573	2.35308	0.846229	0.483789	1.00592	0.948503	1.38953	0.302947	12	12
	v4, 6-12 h	1.03145	3.11739	3.7508	3.54186	3.5187	2.13837	4.64075	3.03179	1.90834	2.74585	3.02224	2.06717	2.87623	0.28061	12	12
	v5, 12-24 h	3.79938	4.57154	4.86878	6.94555	1.40924	3.82222	3.40496	7.0736	1.08422	2.63112	2.26993	4.04188	3.82687	0.546015	12	12
high	v6, pre	2.28639	3.70996	3.20234	1.85232	2.06292	0.651013	3.74148	8.3774	5.13211	0.224113	1.57233	1.70765	2.87667	0.639666	12	12
	v6, 0-6 h	0.885918	1.18135	3.04	2.34675	2.46303	0.752764	3.70588	4.2052	1.0696	0.466765	0.799637	2.9811	1.9915	0.372086	12	12
	v6, 6-12 h	1.57121	6.01243	9.272	15.2764	5.63872	5.36576	7.70307	29.918	2.15681	4.33742	5.22286	7.24148	8.30968	2.21486	12	12
	v7, 12-24 h	4.81581	29.0139	17.9186	18.5471	5.99703	6.33335	11.1805	33.158	2.24794	6.4454	8.27744	15.7752	13.3092	2.84573	12	12
		umol py-2/ mmol creatinine
		DLB (002)	SAM (004)	RAS (006)	SOK (007)	A-E (008)	PSK (012)	DMM (015)	CGO (018)	CAD (019)	RJF (021)	TLR (024)	SAM (025)	Mean	SEM	Found in	N
low	v2,pre	23.265	52.3749	17.4972	61.6883	6.49282	4.54278	36.2906	48.514	40.7542	34.2089	3.50353	7.48616	28.0515	5.8944	12	12
	v2, 0-6 h	3.31921	3.83146	5.96808	6.45703	3.49807	3.1877	22.0443	12.632	4.65788	2.23161	2.35835	5.11423	6.275	1.64412	12	12
	v2, 6-12 h	6.24738	NS	7.65938	29.4832	6.70769	3.25133	11.8011	7.24	2.77888	2.87193	3.81175	4.38075	7.8394	2.31178	11	11
	v3,12-24 h	13.8972	26.8971	10.7071	9.6444	3.32579	3.32595	24.3869	29.7442	15.4163	3.30664	4.35947	13.3683	13.1983	2.72722	12	12
mid	v4, pre	3.4328	2.58869	49.988	9.50328	33.1935	15.3293	29.1618	26.5315	43.13	25.365	5.20648	43.0711	23.8751	4.80236	12	12
	v4, 0-6 h	2.70583	4.83758	11.706	59.7773	7.6695	4.68763	21.8801	17.5031	5.57238	3.05003	5.92821	8.26151	12.7983	4.59345	12	12
	v4, 6-12 h	5.27522	25.9835	19.7248	34.7268	22.0425	19.3527	26.8011	19.7688	8.54022	23.3095	25.6334	22.1828	21.1118	2.27706	12	12
	v5, 12-24 h	28.2234	41.677	39.6248	71.6097	18.0044	28.4888	21.4098	50.5828	7.18439	27.986	24.9413	36.8383	33.0476	4.84036	12	12
high	v6, pre	20.9777	47.6642	38.9331	8.63458	11.5645	2.14793	21.9727	28.266	55.2638	1.11053	4.31417	8.96114	20.8175	5.27731	12	12
	v6, 0-6 h	18.8014	9.67777	28.2636	15.8537	16.1405	4.79879	28.7737	23.924	4.96317	3.97617	5.24566	51.5255	17.662	4.04579	12	12
	v6, 6-12 h	17.9844	50.3619	66.1052	81.6884	42.864	34.0157	56.6218	145.994	16.9441	33.1815	35.7649	72.5585	54.507	10.1866	12	12
	v7, 12-24 h	54.6682	166.675	108.967	99.2149	50.3864	44.4541	85.0044	151.68	58.7765	53.766	85.0875	188.116	95.5664	14.1988	12	12
		umol NaR/ mmol creatinine
		DLB (002)	SAM (004)	RAS (006)	SOK (007)	A-E (008)	PSK (012)	DMM (015)	CGO (018)	CAD (019)	RJF (021)	TLR (024)	SAM (025)	Mean	SEM	Found in	N
low	v2,pre	BLQ	BLQ	BLQ	0.00712981	BLQ	BLQ	BLQ	BLQ			BLQ	0.00947146	0.00166013	0.000523609	1	10
	v2, 0-6 h	BLQ	BLQ	0.00748321	BLQ	BLQ	BLQ	BLQ	BLQ			BLQ	0.0157356	0.00232188	0.0018453	2	10
	v2, 6-12 h	0.0245625	NS	0.0576323	0.0523581	0.0679198	BLQ	BLQ	0.01			0.0144459	0.0382894	0.0294676	0.00746118	7	9
	v3,12-24 h	0.032566	0.0563612	0.130078	0.0145178	0.00582033	BLQ	0.0201008	0.0137586			0.0159301	0.0747112	0.0363844	0.0128071	9	10
mid	v4, pre	BLQ	BLQ	BLQ	BLQ	0.00744465	BLQ	BLQ	BLQ			0.00869716	BLQ	0.00161418	0.000280071	2	10
	v4, 0-6 h	BLQ	BLQ	0.0154724	0.0354619	BLQ	BLQ	BLQ	BLQ			0.0192645	0.0324784	0.0102677	0.00309438	4	10
	v4, 6-12 h	0.0339124	BI	0.44532	0.188308	0.0709785	0.0163441	0.0409941	0.0255279	0.045037	0.0868752	0.0687855	0.104017	0.102373	0.0372219	11	11
	v5, 12-24 h	0.203798	0.0654901	0.260804	0.0987692	0.0430403	0.0082049	0.0358103	0.0352965			0.0278103	0.248357	0.102738	0.0307225	10	10
high	v6, pre	BLQ	0.0261658	BLQ	BLQ	BLQ	BLQ	BLQ	0.00734			BLQ	BLQ	0.00335058	0.00420958	2	10
	v6, 0-6 h	BLQ	BLQ	0.0441074	0.00837201	0.0146724	BLQ	0.00724584	0.015064			0.0140065	0.039216	0.0142684	0.00471866	7	10
	v6, 6-12 h	0.109903	1.02688	0.551802	0.264498	0.288832	0.0277905	0.0888498	0.25382		0.03426	0.162811	0.200764	0.273655	0.087477	11	11
	v7, 12-24 h	0.537251	0.264751	1.05956	0.312286	0.0998529	0.0124119	0.17277	0.33428	0.51862	0.133848	0.21859	0.49374	0.346497	0.0811082	12	12
		umol NR/ mmol creatinine
		DLB (002)	SAM (004)	RAS (006)	SOK (007)	A-E (008)	PSK (012)	DMM (015)	CGO (018)	CAD (019)	RJF (021)	TLR (024)	SAM (025)	Mean	SEM	Found in	N
low	v2,pre	0.0173526	0.130228	0.049875	0.116287	0.04085	0.021114	0.0472817	0.0660447	0.0492385	0.0734693	0.0497765	0.0970746	0.063216	0.0102065	12	12
	v2, 0-6 h	BLQ	BLQ	BLQ	0.0267918	BLQ	0.00897028	0.00962701	0.0135727	BLQ	BLQ	BLQ	BLQ	0.00491348	0.00239235	4	12
	v2, 6-12 h	BLQ	NS	0.0135773	0.00656498	0.0135917	0.00803661	0.00730233	0.0112996	BLQ	BLQ	BLQ	BLQ	0.00548841	0.000956271	6	11
	v3,12-24 h	0.00789146	0.0268098	0.021375	0.0162006	0.00720211	0.0180857	0.0322413	0.0408766	0.0588592	BLQ	BLQ	BLQ	0.0191285	0.00478689	9	12
mid	v4, pre	0.0642872	0.00710108	0.03	0.0913749	0.0595155	0.0207714	0.0356073	0.0298977	0.0798941	0.0407645	0.0591764	BLQ	0.0431992	0.00746367	11	12
	v4, 0-6 h	BLQ	BLQ	BLQ	0.0404405	0.0068058	0.00661644	0.0109645	0.0175871	BLQ	BLQ	BLQ	BLQ	0.00686786	0.00407388	5	12
	v4, 6-12 h	BLQ	0.0090568	BLQ	0.0218978	0.0131639	0.00740328	0.010504	0.0117817	BLQ	BLQ	BLQ	BLQ	0.00615062	0.00147679	6	12
	v5, 12-24 h	0.00891517	0.0191211	0.0157241	0.0590893	0.00734297	0.0233587	0.0115044	0.0464168	BLQ	BLQ	BLQ	BLQ	0.0159561	0.00544189	8	12
high	v6, pre	0.0241818	0.0606887	0.0283691	0.0318336	0.0155996	0.0153381	0.0226297	0	0.102453	BLQ	0.0695545	BLQ	0.0308873	0.00896142	9	12
	v6, 0-6 h	BLQ	BLQ	BLQ	BLQ	0.00653774	0.0052186	0.00941405	0.0136045	BLQ	BLQ	BLQ	BLQ	0.00289791	0.00107186	4	12
	v6, 6-12 h	BLQ	0.00879573	BLQ	BLQ	0.00956207	0.00829037	0.0101967	0.0363816	BLQ	BLQ	BLQ	BLQ	0.00610221	0.00351396	5	12
	v7, 12-24 h	BLQ	0.0377858	0.0179128	0.02378	0.0125959	0.0186603	0.0199797	0.0425831	0.0250069	BLQ	0.024566	0.026144	0.0207512	0.00262646	10	12
		umol NMN/ mmol creatinine
		DLB (002)	SAM (004)	RAS (006)	SOK (007)	A-E (008)	PSK (012)	DMM (015)	CGO (018)	CAD (019)	RJF (021)	TLR (024)	SAM (025)	Mean	SEM	Found in	N
low	v2,pre	0.0319091	0.0440293	0.0219147	0.0439167	0.0269627	0.0125633	0.0685666	0.132638	0.0403241	0.0770177	0.132134	0.0168245	0.0540668	0.0119235	12	12
	v2, 0-6 h	BLQ	0.00723701	BLQ	0.00976731	BLQ	BLQ	0.0136735	0.01171	0.00786919	BLQ	BLQ	BLQ	0.0100514	0.000772363	4	12
	v2, 6-12 h	0.00733346	NS	0.00637278	0.00957956	0.0246499	0.00592742	0.0121975	0.0157862	0.00998792	0.0112124	0.0138317	BLQ	0.0116879	0.00167459	6	11
	v3,12-24 h	0.0379411	0.0312487	0.0251958	0.00845569	0.0102514	0.0185808	0.0432722	0.0610706	0.1127	0.0309652	0.00982568	0.0117185	0.0334354	0.00855177	9	12
mid	v4, pre	0.0619055	0.0123099	0.045668	0.0335533	0.0382755	0.0258668	0.0234349	0.037219	0.0697736	0.117361	0.0629736	0.0354819	0.0469853	0.00808995	11	12
	v4, 0-6 h	BLQ	BLQ	BLQ	0.00914437	0.00797415	0.00508985	BLQ	0.0160217	0.00557601	0.00677626	BLQ	BLQ	0.00843039	0.0011575	5	12
	v4, 6-12 h	BLQ	BI	0.0146106	0.0161579	0.0198315	0.00699576	0.0151569	0.0201456	0.0164821	0.0245549	0.00950926	0.0141565	0.0157601	0.00153735	6	11
	v5, 12-24 h	0.0280141	0.0971608	0.0386833	0.0517698	0.00945577	0.0291158	0.00962825	0.0712894	0.0198459	0.0442486	0.00771172	0.0148777	0.0351501	0.00793907	8	12
high	v6, pre	0.0414338	0.177956	0.0340459	0.0126161	0.0174642	0.0216357	0.0288718	0.045496	0.112672	Not extracted	0.114392	0.0254294	0.0574557	0.0160947	9	11
	v6, 0-6 h	BLQ	BLQ	BLQ	BLQ	BLQ	0.00503298	0.0065985	0.023338	0.00594495	BLQ	BLQ	0.00414514	0.00901191	0.00232731	4	12
	v6, 6-12 h	0.00623856	0.0206303	0.00728671	0.00788825	0.0217154	0.0196189	0.0128624	0.079406	0.0107838	0.00913346	0.0152967	0.0157987	0.0188883	0.0057136	5	12
	v7, 12-24 h	0.0110048	0.0571339	0.0512533	0.0539257	0.0210773	0.0228212	0.0145124	0.110718	0.138085	0.028144	0.0194115	0.036968	0.0470879	0.0114647	10	12
