# Supplementary material for: Nicotinamide riboside is uniquely and orally bioavailable in mice and humans
Source: Nat Commun. 2016 Oct 10;7:12948. doi: 10.1038/ncomms12948 (PMC5062546; doi:10.1038/ncomms12948)
Supplement: Supplementary Data 2 — n=12 clinical study: plasma NAD metabolomes [file ncomms12948-s3.xlsx]

## Sheet: raw data
Supplementary Data File 1. n=12 Clinical Study: PBMC NAD metabolomes		Results which were 0 only because the LLOQ for the day they ran was abnormally high have been removed
		uM Nam
	hrs	DLB (002)	SAM (004)	RAS (006)	SOK (007)	A-E (008)	PSK (012)	DMM (015)	CGO (018)	CAD (019)	RJF (021)	TLR (024)	SAM (025)	Mean	SEM	N
low	pre	30.277	40.677	13.813	39.84	28.021	25.2913	14.3357	16.533	22.184	16.581	18.1755	14.885	23.3845	2.76613	12
	1	45.343	40.001	16.568	33.667	37.18	29.6113	19.3873	25.007	39.899	24.683	11.8485	19.6832	28.5732	3.08503	12
	2	43.847	38.992	26.108	21.4549	35.519	25.7172	16.1858	19.11	38.653	13.649	17.4191	12.6236	25.7732	3.14672	12
	4	43.974	41.875	24.246	30.659	29.483	35.4505	14.0829	21.651	30.404	10.278	14.7695	NS	26.9884	3.36316	11
	8	53.343	42.113	17.895	28.983	28.43	29.4804	15.9409	27.907	26.024	22.251	12.3746	18.1932	26.9113	3.32049	12
	24	33.789	49.109	16.408	31.056	25.373	25.9813	16.026	20.433	23.769	24.026	8.85956	18.9756	24.4838	2.97407	12
mid	pre	26.218	43.414	20.403	30.382	20.486	9.02835	16.1418	12.351	35.744	22.967	31.7357	19.9906	24.0718	2.86606	12
	1	32.064	47.047	22.652	21.434	15.195	5.49609	12.6248	15.223	32.9577	15.08	23.5266	16.4275	21.644	3.23535	12
	2	30.354	38.62	23.119	25.78	24.41	29.128	14.1	14.819	42.27	18.111	23.7731	17.8447	25.1941	2.54673	12
	4	32.454	NS	24.806	21.951	17.6933	34.3302	17.2627	11.567	41.206	25.305	33.8512	14.6306	25.0052	2.85122	11
	8	34.037	44.744	14.467	19.516	23.176	25.4755	16.9576	17.182	27.608	22.902	27.1416	13.5204	23.8939	2.57428	12
	24	60.536	37.673	18.143	27.257	16.516	39.7033	15.0266	12.239	34.981	17.613	35.9776	14.6692	27.5279	4.20204	12
high	pre	38.99	36.114	18.782	33.625	19.759	9.99181	14.9124	22.027	24.353	18.43	13.991	22.817	22.816	2.62262	12
	1	15.29	39.537	20.783	37.942	23.736	16.1454	22.0455	22.65	21.608	20.257	28.6437	16.2724	23.7425	2.28568	12
	2	47.712	32.237	13.42	36.943	21.33	7.73859	18.9061	26.042	22.181	20.398	34.8138	16.6994	24.8684	3.24354	12
	4	55.135	18.4987	18.089	36.039	15.063	17.9353	25.9735	15.773	21.346	26.481	21.2302	20.2825	24.3205	3.25811	12
	8	42.055	30.148	14.167	31.788	14.763	16.3417	23.1339	15.195	23.539	16.108	32.8448	22.315	23.5332	2.58832	12
	24	51.777	84.022	13.386	32.964	25.42	11.912	16.1038	22.142	25.921	24.369	24.7196	19.792	29.3774	5.81026	12
		uM MeNam
	hrs	DLB (002)	SAM (004)	RAS (006)	SOK (007)	A-E (008)	PSK (012)	DMM (015)	CGO (018)	CAD (019)	RJF (021)	TLR (024)	SAM (025)	Mean	SEM	N
low	pre	0.25336	0.15539	0.070912	0	0.096136	0	0.18155	0.088	0	0.103	0.0858347	0.0713028	0.0921238	0.0221105	12
	1	0.37424	0.19166	0.162292	0.120286	0.12741	0	0.076106	0.184	0.187253	0.189	0.130759	0.151286	0.157858	0.0254087	12
	2	0.30325	0.26922	0.1779	0.29	0.10161	0.29873	0.2081	0.122	0.240797	0.07	0.156413	0.135482	0.197792	0.0237069	12
	4	0.23601	0.23626	0.24076	0.265242	0.14482	0	0	0.113	0.304507	0.038	0.120818	NS	0.154492	0.0330012	11
	8	0.22763	0.11184	0.087869	0	0	0	0	0.225	0.111808	0.083	0.062225	0.125541	0.0862427	0.0234259	12
	24	0.29023	0.33059	0.12695	0.148314	0.070593	0.16811	0	0.153	0.240201	0.104	0.052124	0.0564867	0.14505	0.0288985	12
mid	pre	0.44284	0.17833	0.08308	0.0998015	0.13842	0.15136	0	0.119	0.219944	0.107	0.09422	0.0805635	0.14288	0.031529	12
	1	0.5111	0.65047	0.096012	0.163398	0.33187	0.34341	0	0.138	0.41	0.208	0.213278	0.296567	0.280175	0.0529571	12
	2	0.56798	0.75666	0.14573	0.126541	0.38507	0	0	0.158	0.269784	0.056	0.0949825	0.32975	0.240875	0.0675915	12
	4	0.49056	NS	0.19798	0	0.278453	0.32943	0	0.143	0.326578	0.179	0.155436	0.262803	0.21484	0.0437509	11
	8	0.37307	0.56202	0.1208	0.121437	0.131621	0.21068	0.17803	0.219	0.207484	0.138	0.15893	0.242236	0.221942	0.0369974	12
	24	0.408	0.5086	0.15343	0.0964258	0.15958	0.12812	0.13716	0.094	0.320202	0.224	0.145905	0.177075	0.212708	0.0379312	12
high	pre	0.20978	0.10664	0.10039	0	0.16378	0.14697	0	0.151	0.185359	0	0.0735004	0.0966372	0.102838	0.0211191	12
	1	0.82122	0.18721	0.28995	0.412542	0.48285	0	0.24833	0.374	0.312453	0.201	0.355359	0.408838	0.341146	0.057293	12
	2	0.6324	0.16271	0.42226	0.392884	0.36816	0.40866	0	0.247	0.54898	0.237	0.268608	0.392609	0.340106	0.049113	12
	4	0.58003	0.119001	0.65433	0.297618	0.16651	0.92326	0.35075	0.355	0.514407	0.312	0.164245	0.554484	0.41597	0.0683421	12
	8	0.71938	0.22042	0.33482	0.627988	0.24736	0.55362	0.22633	0.269	0.376131	0.121	0.185244	0.670108	0.379283	0.060116	12
	24	0.97997	0.37826	0.42834	0.383535	0.29131	0.36054	0.39034	0.728	0.507026	0.447	0.328072	0.581324	0.483643	0.0568572	12
		uM py-4
	hrs	DLB (002)	SAM (004)	RAS (006)	SOK (007)	A-E (008)	PSK (012)	DMM (015)	CGO (018)	CAD (019)	RJF (021)	TLR (024)	SAM (025)	Mean	SEM	N
low	pre	0.18482	0.23824	0.41796		0.24615	0.19579	0.44666	0.375		0.171	0.145257	0.353507	0.277438	0.0349997	10
	1	0.26473	0.36168	0.53688		0.46534	0.34665	0.58635	0.626		0.418	0.268272	0.428312	0.430221	0.0395481	10
	2	0.35313	0.35088	0.6641		0.53429	0.46645	0.54137	0.439		0.199	0.324981	0.398493	0.427169	0.0417617	10
	4	0.40632	0.32189	0.732		0.47999	0.42432	0.44649	0.617		0.137	0.338024	NS	0.43367	0.0571805	9
	8	0.36616	0.30436	0.66		0.37498	0.41021	0.40407	0.699		0.185	0.300442	0.389189	0.409341	0.0498242	10
	24	0.32276	0.24538	0.57327		0.27194	0.36865	0.40815	0.308		0.246	0.177132	0.174197	0.309548	0.0377662	10
mid	pre	0.172074	0.30521	0.71548		0.56848	0.30996	0.27242	0.637		0.257	0.265654	0.297015	0.380029	0.0591154	10
	1	0.16755	0.8354	1.0272		1.1992	0.53573	0.55304	0.739		0.606	0.605055	0.761931	0.703011	0.0900491	10
	2	0.28484	1.0446	1.2123		1.0876	0.42063	0.41332	0.814		0.292	0.36939	0.920064	0.685874	0.115433	10
	4	0.44142	NS	1.258		0.992173	1.1546	0.75071	0.77		0.687	0.585156	0.899475	0.837615	0.0882258	9
	8	0.55725	2.2746	1.1242		0.740253	0.99016	1.0418	0.828		0.532	0.769435	1.27951	1.01372	0.159282	10
	24	0.72297	1.7122	1.142		0.66448	0.82424	0.57447	0.244		0.32	0.563778	0.929883	0.769802	0.134491	10
high	pre	0.16202	0.16072	0.47551		0.68378	0.29755	0.30867	0.515		0.084	0.161979	0.260427	0.310966	0.0604523	10
	1	0.48612	0.37334	1.4262		1.5056	0.33075	0.8315	1.332		0.394	0.640209	0.881831	0.820155	0.144059	10
	2	0.6457	0.3919	2.1428		1.2693	0.72727	0.80561	1.116		0.433	0.990992	1.01712	0.953969	0.159866	10
	4	0.81221	0.36992	2.7734		1.3433	2.0699	1.7135	1.357		0.687	0.610128	2.06858	1.38049	0.24541	10
	8	1.0359	0.79418	4.1228		1.9184	2.4728	2.201	1.715		0.673	0.932924	3.42477	1.92908	0.366982	10
	24	1.8201	1.04288	3.3721		2.0426	1.3282	2.8178	1.663		1.63	1.706	2.05678	1.94795	0.217717	10
		uM py-2
	hrs	DLB (002)	SAM (004)	RAS (006)	SOK (007)	A-E (008)	PSK (012)	DMM (015)	CGO (018)	CAD (019)	RJF (021)	TLR (024)	SAM (025)	Mean	SEM	N
low	pre	1.212	1.545	2.8898		2.0954	0.91918	1.9299	1.39781		0.749718	0.878	1.245	1.48618	0.208608	10
	1	1.8637	3.2099	3.837		3.5645	1.1738	2.5692	2.63781		2.02977	1.349	2.206	2.44407	0.283102	10
	2	3.0749	3.1444	4.2685		3.5164	2.2165	2.8194	2.21901		1.11086	1.893	2.29	2.6553	0.284192	10
	4	3.7678	2.555	5.9976		3.2888	2.1276	2.5892	2.69104		0.753078	2.52	NS	2.92112	0.472948	9
	8	3.3746	2.0388	4.1538		2.5836	2.0464	1.697	3.02893		0.896487	1.712	2.13	2.36616	0.298142	10
	24	2.2556	1.3241	3.4024		1.5513	1.7228	1.7593	1.55748		0.790057	0.981	0.711	1.6055	0.250076	10
mid	pre		1.7796	4.2203		3.9046	1.7283	1.0967	2.72854		1.29983	1.4	1.744	2.21132	0.382612	9
	1	1.24	8.7058	8.3305		6.4996	3.1182	2.5631	2.65542		2.04617	2.831	4.346	4.23358	0.844404	10
	2	1.72466	9.791	8.3316		6.6694	1.9532	1.6797	3.21198	0.987764	1.1321	2.303	4.943	3.88431	0.932815	11
	4	4.163	NS	8.2996		5.5824	5.7607	3.6726	3.15002	2.11811	3.26561	3.661	5.301	4.49741	0.561358	10
	8	5.767	23.096	8.4918		5.60093	4.6953	4.6424	3.85484	1.70708	2.51714	4.543	7.017	6.53932	1.75126	11
	24	7.185	14.93	8.662		5.2231	3.4731	2.3492	1.00508		1.73355	3.338	3.587	5.1486	1.32231	10
high	pre	2.7395		3.7513		5.0672	1.3848	1.3176	2.4225		0.257937	0.743	1.707	2.15454	0.507308	9
	1	9.0727	2.9845	9.8003	1.6924	10.384	1.2867	3.4598	6.34667		2.25477	3.874	5.673	5.16626	1.00248	11
	2	9.8426	3.5861	11.246	3.04295	8.7255	3.3245	4.2016	5.22709	1.6917	1.82938	4.886	7.381	5.41537	0.914022	12
	4	13.296	3.40893	17.39	6.85971	9.3227	9.4279	8.3756	6.27181	1.68607	3.29034	4.018	12.394	7.97842	1.35602	12
	8	14.509	6.6192	29.168	10.3682	13.627	10.171	11.351	7.00726	3.13103	3.73293	5.687	17.177	11.0457	2.07204	12
	24	23.486	8.3318	18.608	6.69823	11.409	6.314	13.514	4.91393	5.71468	6.69356	9.437	10.324	10.4537	1.62995	12
		uM NaAD
	hrs	DLB (002)	SAM (004)	RAS (006)	SOK (007)	A-E (008)	PSK (012)	DMM (015)	CGO (018)	CAD (019)	RJF (021)	TLR (024)	SAM (025)	Mean	SEM	N
low	pre	no data	no data	0	0	0	0	0	0	0	0	0	0	0	NM	10
	1	no data	no data	0	0	0	0	0	0	0	0	0	0	0	NM	10
	2	no data	no data	0	0	0	0	0	0	0	0	0	0	0	NM	10
	4	no data	no data	0.406	0	0.318	0	0	0.21	0	0.12	0.068	NS	0.124667	0.0512629	9
	8	no data	no data	0.596	0	0.268	0	0	0	1.56176	0.213618	0.159	0	0.279838	0.154702	10
	24	no data	no data	0.112	0	0.062	0	0	0	0	0.27	0	0.108	0.0552	0.0279844	10
mid	pre	no data	no data	0	0	0	0	0	0	0	0	0	0	0	NM	10
	1	no data	no data	0	0	0	0	0	0	0	0	0	0	0	NM	10
	2	no data	no data	0	0	0	0	0	0	0	0	0	0	0	NM	10
	4	no data	no data	0.194	0.217297	0	0	0	0.38	0.054992	0	0.244	0.11	0.120029	0.0421432	10
	8	no data	no data	0.517	0	0.316	0	0.34	0.637815	1.08938	2.34	0.047	0	0.52872	0.229944	10
	24	no data	no data	0.437	0.0985962	0.177	0	0	0	0.268168	0	0	0	0.0980764	0.0480444	10
high	pre	no data	no data	0	0	0	0	0	0	0	0	0	0	0	NM	10
	1	no data	no data	0	0	0	0	0	0	0	0	0	0	0	NM	10
	2	no data	no data	0	0	0.036	0	0	0	0	0	0	0	0.0036	NM	10
	4	no data	no data	0.176	0	1.862	0	0	0	0.612157	0.17	0	0.216	0.303616	0.183378	10
	8	no data	no data	1.236	0.440163	4.671	0	0	0.201862	1.43095	0.568118	0.596	0.741	0.988509	0.435681	10
	24	no data	no data	0.311	0.0840615	1.52	0	0	0.0573451	0.609735	1.05051	0.091	0.416	0.413965	0.16195	10
		uM NAD
	hrs	DLB (002)	SAM (004)	RAS (006)	SOK (007)	A-E (008)	PSK (012)	DMM (015)	CGO (018)	CAD (019)	RJF (021)	TLR (024)	SAM (025)	Mean	SEM	N
low	pre	21.397	38.565	7.388	14.8894	0.328	1.4891	9.54051	8.3849	24.6782	0.833	12.264	3.927	11.9737	3.30304	12
	1	40.86	34.694	0.186	36.8619	0.761	5.55908	11.3155	9.1108	26.1048	1.1417	17.33	7.892	15.9847	4.31155	12
	2	34.632	27.498	1.612	41.2046	0.482	1.60614	5.54348	19.059	6.19367	0.65559	16.241	14.337	14.0887	4.06289	12
	4	37.588	35.926	7.924	21.934	1.58	6.31773	17.185	17.306	14.4561	1.9071	18.385	NS	16.4099	3.65954	11
	8	36.291	34.881	4.357	22.6224	0.347	2.2334	26.4812	2.0984	13.1104	1.2064	16.143	8.55	14.0268	3.81512	12
	24	24.978	25.107	17.215	29.2657	0.37	2.08473	5.88634	9.1751	18.2361	2.5406	17.955	7.664	13.3731	2.89259	12
mid	pre	10.853	28.93	19.73	27.8848	6.193	22.6993	20.4909	5.1942	5.76783	1.3102	5.789	11.851	13.8911	2.77356	12
	1	27.699	18.501	24.768	14.405	1.51	20.2603	8.63892	12.636	11.6832	1.2923	8.564	13.108	13.5888	2.3757	12
	2	20.569	13.73	30.777	30.5736	1.364	6.66559	23.326	8.1605	17.8005	6.3558	9.364	12.263	15.0791	2.77615	12
	4	16.759	14.874	5.779	35.257	0.376	5.6455	29.1738	12.206	12.0138	1.1894	2.107	12.194	12.2979	3.13181	12
	8	37.495	27.732	13.881	32.2877	0.63	8.17572	18.5501	8.1874	13.6632	6.7868	1.306	7.43	14.6771	3.47409	12
	24	59.425	30.442	15.084	47.8897	4.74	3.55691	29.5864	18.825	12.6771	7.9101	2.206	11.92	20.3552	5.25276	12
high	pre	26.111	28.67	17.311	23.0926	4.989	10.2462	18.9346	2.8696	12.9744	1.2466	7.049	12.069	13.7969	2.63183	12
	1	6.9188	31.95	21.293	31.6138	1.84	25.2727	13.5291	2.9992	17.7006	3.6402	5.773	12.618	14.5957	3.16026	12
	2	37.367	20.167	0.442274	20.0885	5.276	10.4955	13.2006	6.2666	20.318	3.0558	2.674	8.968	12.3599	3.05849	12
	4	52.869	13.115	5.815	37.7355	13.077	30.7584	11.8113	3.4692	19.8874	3.3547	2.875	12.113	17.24	4.51317	12
	8	37.037	12.707	30.73	34.3724	14.172	31.3344	4.38504	6.7495	24.7599	10.284	5.113	14.562	18.8505	3.48088	12
	24	55.388	20.145	28.098	33.3486	9.233	29.4045	9.22773	4.4234	17.9704	10.587	10.281	15.194	20.275	4.14556	12
		uM NMN
	hrs	DLB (002)	SAM (004)	RAS (006)	SOK (007)	A-E (008)	PSK (012)	DMM (015)	CGO (018)	CAD (019)	RJF (021)	TLR (024)	SAM (025)	Mean	SEM	N
low	pre			1.332	2.82646	0.462	0.69361	0.86429	0.877602		0	1.801	1.528	1.15388	0.278142	9
	1			0.08	1.79738	0.364	1.1025	1.2649	1.02479		0	3.378	1.948	1.21773	0.355413	9
	2			0.337	2.64243	0.612	0.32105	0.52011	2.54304		0	2.803	4.673	1.60574	0.537476	9
	4			0.723	2.77707	1.234	0.56377	2.5456	2.23144		0.675782	2.371	NS	1.64021	0.329797	8
	8			0.731	2.45518	0.643	0.82148	1.8012	0		0	2.455	1.36	1.14076	0.313126	9
	24			1.28	3.78292	0.543	0	1.0471	0.572861		0	2.445	1.678	1.26099	0.410813	9
mid	pre			2.007	2.24078	1.932	1.2599	1.5726	0.550324	1.09173	0.251264	1.629	2.345	1.48796	0.221421	10
	1			2.268	2.9871	1.023	1.0906	1.2859	1.01585	1.5766	0.418113	2.118	3.209	1.69922	0.289804	10
	2			2.321	2.11769	1.094	0	1.3536	1.05128	1.95897	0	1.328	2.004	1.32285	0.260846	10
	4			1.576	3.84394	0.388	0.49621	1.5637	1.30897	2.77257	0	0.479	2.461	1.48894	0.388997	10
	8			1.935	3.54553	0.804	1.2992	1.7419	1.0245	1.72155	2.07796	0.634	1.187	1.59706	0.264987	10
	24			1.768	3.53517	1.65	0.53657	4.2014	0.850144	2.40273	0.749947	0.624	1.942	1.826	0.396678	10
high	pre			2.261	2.24078	1.717	1.0306	1.2666	0.537724		0	1.669	2.008	1.41452	0.25945	9
	1			2.703	2.9871	1.366	1.5215	1.2723	0.390527		0.819751	1.963	1.955	1.66424	0.278917	9
	2			0.26	2.11769	1.795	1.0636	3.3454	1.03084		1.0507	0.719	1.705	1.45414	0.304073	9
	4			1.392	3.84394	2.397	1.2039	1.4674	0.53019		0.246872	1.032	1.795	1.54537	0.357411	9
	8			2.385	3.54553	2.082	2.9737	0.80437	0.56962		1.28933	1.373	3.193	2.02395	0.359079	9
	24			2.482	3.53517	1.61	2.0293	1.0964	0.448961		0.730409	1.643	2.3	1.76392	0.31824	9
		uM NR
	hrs	DLB (002)	SAM (004)	RAS (006)	SOK (007)	A-E (008)	PSK (012)	DMM (015)	CGO (018)	CAD (019)	RJF (021)	TLR (024)	SAM (025)	Mean	SEM	N
low	pre	0	0	0	0	0	0	0	0	0	0	0.0539331	0.0428751	0.00806736	0.00548142	12
	1	0	0	0	0.05259	0	0	0	0	0	0.044	0.0914888	0.0994857	0.0239637	0.0110365	12
	2	0	0	0	0.10573	0	0	0	0	0	0	0.108193	0.104319	0.0265202	0.0138518	12
	4	0	0	0	0.0461876	0	0	0	0	0	0	0.079159	NS	0.0113951	0.00796076	11
	8	0	0	0	0.0653949	0	0	0	0.09	0	0	0	0.0666605	0.0185046	0.00981305	12
	24	0	0	0	0.0589925	0	0	0	0.08	0	0.06	0.0767455	0.139817	0.0346296	0.0136316	12
mid	pre	0	0	0	0	0	0	0	0	0	0	0.0716586	0.0789578	0.0125514	0.00847405	12
	1	0	0	0	0	0	0	0	0	0	0	0.0475978	0.046347	0.00782874	0.00527869	12
	2	0	0	0	0	0	0	0	0	0	0	0.0482199	0.0959534	0.0120144	0.00861642	12
	4	0	NS	0	0	0	0	0	0	0	0	0.0625637	0.0801921	0.0129778	0.00878653	11
	8	0	0	0	0	0	0	0	0	0	0	0.055799	0.0414498	0.00810406	0.00553467	12
	24	0	0	0	0	0	0	0	0	0	0	0.0825355	0.0363719	0.00990895	0.00725967	12
high	pre	0	0	0	0.057712	0	0	0	0.07	0	0	0	0.0436219	0.0142778	0.00763131	12
	1	0	0	0	0	0	0	0	0.109	0	0.053	0.0724851	0.083157	0.0264702	0.0118229	12
	2	0	0	0	0	0	0	0	0.175	0	0	0.1228	0.126442	0.0353535	0.018808	12
	4	0	0	0	0	0	0	0	0	0	0	0.0416941	0.133556	0.0146042	0.0113539	12
	8	0	0	0	0.08	0	0	0	0	0	0	0.170506	0.266597	0.0430919	0.0252658	12
	24	0	0	0	0	0	0	0	0	0	0.08	0.0621173	0.0869091	0.0190855	0.0100907	12
		uM NADP
		DLB (002)	SAM (004)	RAS (006)	SOK (007)	A-E (008)	PSK (012)	DMM (015)	CGO (018)	CAD (019)	RJF (021)	TLR (024)	SAM (025)	Mean	SEM	N
low	pre	no data	no data	2.41504	1.39334	2.16534	0.460438	0.242009	0.06993	2.01658	0.603192	0.234777	0.262525	0.986318	0.289909	10
	1	no data	no data	0.61008	2.36366	3.28149	0.578081	0.387831	0.218791	2.37807	0.298261	0.26844	0.287525	1.06722	1.14353	10
	2	no data	no data	2.30902	1.71453	2.40686	0.295749	0.31598	0.778186	1.42657	0.192704	0.414896	0.366659	1.02212	0.868503	10
	4	no data	no data	3.41596	1.4328	2.69327	0.482862	0.29347	0.733448	1.62169	0.608758	0.497453	NS	1.30886	1.09901	9
	8	no data	no data	2.99092	1.70192	1.81906	0.340477	BLQ	1.63548	1.92241	0.455035	0.496481	0.517683	1.18795	0.913704	10
	24	no data	no data	4.76574	1.61532	2.21869	0.266005	0.618024	0.693877	2.2266	7.99054	0.432071	0.39955	2.12264	2.47824	10
mid	pre	no data	no data	3.00848	3.29478	2.87708	0.249217	0.730831	0.401588	2.85447	1.07214	0.207942	0.22352	1.49201	1.33631	10
	1	no data	no data	3.17633	1.54603	2.20542	0.417438	1.07845	0.128419	2.02325	0.816743	0.638489	0.377914	1.24085	0.978151	10
	2	no data	no data	3.01257	2.05213	2.35014	1.35417	0.47446	0.690884	1.63115	2.03397	0.2522	0.253724	1.41054	0.964688	10
	4	no data	no data	2.58493	1.27679	0.526566	BLQ	0.988354	1.32648	2.15562	0.572082	0.295607	0.239973	0.99664	0.822198	10
	8	no data	no data	2.66969	2.24533	0.523706	0.578855	0.503696	1.21676	2.18203	0.855193	0.200271	0.185578	1.11611	0.920292	10
	24	no data	no data	2.44477	3.37771	2.52823	0.349253	3.42774	0.268968	1.81645	0.562288	0.911855	0.280791	1.5968	1.28017	10
high	pre	no data	no data	2.73986	1.52143	2.51679	0.259306	0.332674	0.190354	2.07687	0.704767	0.409448	0.352229	1.11037	1.00788	10
	1	no data	no data	3.26896	1.76952	2.89698	0.191603	0.559946	0.0536794	2.29938	0.911378	0.236218	0.358527	1.25462	1.20758	10
	2	no data	no data	0.0753406	1.66349	2.66617	0.493363	0.558853	0.168903	2.79961	0.88	1.0284	0.733283	1.10674	0.96749	10
	4	no data	no data	2.13268	2.68431	3.07983	0.171503	0.432728	0.0448233	1.46798	0.57055	0.264422	0.166484	1.10153	1.14999	10
	8	no data	no data	2.79767	1.94815	3.89713	0.375587	0.0955203	0.132863	3.01151	1.35123	0.211551	0.339696	1.41609	1.41342	10
	24	no data	no data	2.95852	2.05299	2.81611	0.346686	0.3845	0.0555233	1.44381	1.51568	0.297752	0.298432	1.217	1.10141	10

## Sheet: predose subtracted
		uM Nam
	hrs	DLB (002)	SAM (004)	RAS (006)	SOK (007)	A-E (008)	PSK (012)	DMM (015)	CGO (018)	CAD (019)	RJF (021)	TLR (024)	SAM (025)	Mean	SEM	N
low	pre	0	0	0	0	0	0	0	0	0	0	0	0	0	0	12		Nam
	1	15.066	-0.676	2.755	-6.173	9.159	4.31998	5.0516	8.474	17.715	8.102	-6.32701	4.7982	5.18873	2.11856	12		Dose	AUC 0-24,predose corr (h·L/µmol)	SEM	N
	2	13.57	-1.685	12.295	-18.3851	7.498	0.425887	1.85009	2.577	16.469	-2.932	-0.75638	-2.26137	2.38876	2.69633	12		100	60.0355	46.2262	11
	4	13.697	1.198	10.433	-9.181	1.462	10.1592	-0.252806	5.118	8.22	-6.303	-3.40604		2.83131	2.22487	11		300	38.7782	64.2605	11
	8	23.066	1.436	4.082	-10.857	0.409	4.18911	1.60519	11.374	3.84	5.67	-5.80094	3.30817	3.52679	2.40033	12		1000	68.1783	40.2852	12
	24	3.512	8.432	2.595	-8.784	-2.648	0.689975	1.69035	3.9	1.585	7.445	-9.31595	4.09063	1.09933	1.60454	12
mid	pre	0	0	0	0	0	0	0	0	0	0	0	0	0	0	12
	1	5.846	3.633	2.249	-8.948	-5.291	-3.53226	-3.51693	2.872	-2.78628	-7.887	-8.20911	-3.56312	-2.42781	1.43788	12
	2	4.136	-4.794	2.716	-4.602	3.924	20.0996	-2.0418	2.468	6.526	-4.856	-7.96268	-2.14586	1.12227	2.16263	12
	4	6.236		4.403	-8.431	-2.79267	25.3019	1.12097	-0.784	5.462	2.338	2.11545	-5.35995	2.69179	2.64233	11
	8	7.819	1.33	-5.936	-10.866	2.69	16.4471	0.815841	4.831	-8.136	-0.065	-4.59413	-6.47016	-0.17786	2.21351	12
	24	34.318	-5.741	-2.26	-3.125	-3.97	30.675	-1.11519	-0.112	-0.763	-5.354	4.2419	-5.32141	3.4561	4.00355	12
high	pre	0	0	0	0	0	0	0	0	0	0	0	0	0	0	12
	1	-23.7	3.423	2.001	4.317	3.977	6.15356	7.13311	0.623	-2.745	1.827	14.6527	-6.54457	0.926482	2.69554	12
	2	8.722	-3.877	-5.362	3.318	1.571	-2.25322	3.99365	4.015	-2.172	1.968	20.8229	-6.11756	2.05239	2.13119	12
	4	16.145	-17.6153	-0.693	2.414	-4.696	7.94346	11.0611	-6.254	-3.007	8.051	7.23924	-2.53452	1.50449	2.65348	12
	8	3.065	-5.966	-4.615	-1.837	-4.996	6.34985	8.22152	-6.832	-0.814	-2.322	18.8538	-0.501995	0.717183	2.14054	12
	24	12.787	47.908	-5.396	-0.661	5.661	1.92016	1.19141	0.115	1.568	5.939	10.7286	-3.02495	6.56136	4.05527	12
		uM MeNam
	hrs	DLB (002)	SAM (004)	RAS (006)	SOK (007)	A-E (008)	PSK (012)	DMM (015)	CGO (018)	CAD (019)	RJF (021)	TLR (024)	SAM (025)	Mean	SEM	N
low	pre	0	0	0	0	0	0	0	0	0	0	0	0	0	0	12		MeNam
	1	0.12088	0.03627	0.09138	0.120286	0.031274	0	-0.105444	0.096	0.187253	0.086	0.0449247	0.0799832	0.0657339	0.0211565	12		Dose	AUC 0-24,predose corr (h·L/µmol)	SEM	N
	2	0.04989	0.11383	0.106988	0.29	0.005474	0.29873	0.02655	0.034	0.240797	-0.033	0.0705785	0.0641792	0.105668	0.0321345	12		100	0.787727	0.661934	11
	4	-0.01735	0.08087	0.169848	0.265242	0.048684	0	-0.18155	0.025	0.304507	-0.065	0.0349833		0.0604758	0.0426338	11		300	1.30045	0.344099	11
	8	-0.02573	-0.04355	0.016957	0	-0.096136	0	-0.18155	0.137	0.111808	-0.02	-0.0236098	0.0542378	-0.00588107	0.0245879	12		1000	7.33	0.984813	12
	24	0.03687	0.1752	0.056038	0.148314	-0.025543	0.16811	-0.18155	0.065	0.240201	0.001	-0.0337107	-0.014816	0.0529261	0.033567	12
mid	pre	0	0	0	0	0	0	0	0	0	0	0	0	0	0	12
	1	0.06826	0.47214	0.012932	0.0635969	0.19345	0.19205	0	0.019	0.190056	0.101	0.119058	0.216004	0.137296	0.0376797	12
	2	0.12514	0.57833	0.06265	0.026739	0.24665	-0.15136	0	0.039	0.0498402	-0.051	0.000762463	0.249187	0.0979949	0.0544933	12
	4	0.04772		0.1149	-0.0998015	0.140033	0.17807	0	0.024	0.106634	0.072	0.0612161	0.182239	0.0751828	0.0249855	11
	8	-0.06977	0.38369	0.03772	0.0216352	-0.00679867	0.05932	0.17803	0.1	-0.0124602	0.031	0.0647101	0.161673	0.0790624	0.034341	12
	24	-0.03484	0.33027	0.07035	-0.00337565	0.02116	-0.02324	0.13716	-0.025	0.100258	0.117	0.0516847	0.0965117	0.0698282	0.0292447	12
high	pre	0	0	0	0	0	0	0	0	0	0	0	0	0	0	12
	1	0.61144	0.08057	0.18956	0.412542	0.31907	-0.14697	0.24833	0.223	0.127094	0.201	0.281859	0.312201	0.238308	0.0531761	12
	2	0.42262	0.05607	0.32187	0.392884	0.20438	0.26169	0	0.096	0.363621	0.237	0.195108	0.295972	0.237268	0.0386987	12
	4	0.37025	0.0123613	0.55394	0.297618	0.00273	0.77629	0.35075	0.204	0.329048	0.312	0.0907442	0.457847	0.313132	0.0643615	12
	8	0.5096	0.11378	0.23443	0.627988	0.08358	0.40665	0.22633	0.118	0.190772	0.121	0.111744	0.573471	0.276445	0.0573921	12
	24	0.77019	0.27162	0.32795	0.383535	0.12753	0.21357	0.39034	0.577	0.321667	0.447	0.254571	0.484687	0.380805	0.0501247	12
		uM py-4
	hrs	DLB (002)	SAM (004)	RAS (006)	SOK (007)	A-E (008)	PSK (012)	DMM (015)	CGO (018)	CAD (019)	RJF (021)	TLR (024)	SAM (025)	Mean	SEM	N
low	pre	0	0	0		0	0	0	0		0	0	0	0	0	10			py-4
	1	0.07991	0.12344	0.11892		0.21919	0.15086	0.13969	0.251		0.247	0.123015	0.0748053	0.152783	0.0203834	10		Dose	AUC 0-24,predose corr (h·L/µmol)	SEM	N
	2	0.16831	0.11264	0.24614		0.28814	0.27066	0.09471	0.064		0.028	0.179724	0.0449866	0.149731	0.0301594	10		100	2.76833	0.614631	9
	4	0.2215	0.08365	0.31404		0.23384	0.22853	-0.00017	0.242		-0.034	0.192767		0.164684	0.0398573	9		300	9.09944	1.80885	9
	8	0.18134	0.06612	0.24204		0.12883	0.21442	-0.04259	0.324		0.014	0.155185	0.0356826	0.131903	0.0360202	10		1000	33.958	5.4324	10
	24	0.13794	0.00714	0.15531		0.02579	0.17286	-0.03851	-0.067		0.075	0.0318751	-0.17931	0.0321095	0.0346731	10
mid	pre	0	0	0		0	0	0	0		0	0	0	0	0	10
	1	-0.004524	0.53019	0.31172		0.63072	0.22577	0.28062	0.102		0.349	0.339401	0.464916	0.322981	0.0602028	10
	2	0.112766	0.73939	0.49682		0.51912	0.11067	0.1409	0.177		0.035	0.103735	0.623049	0.305845	0.0819162	10
	4	0.269346		0.54252		0.423693	0.84464	0.47829	0.133		0.43	0.319502	0.60246	0.449272	0.0686767	9
	8	0.385176	1.96939	0.40872		0.171773	0.6802	0.76938	0.191		0.275	0.503781	0.982491	0.633691	0.169757	10
	24	0.550896	1.40699	0.42652		0.096	0.51428	0.30205	-0.393		0.063	0.298123	0.632868	0.389773	0.147518	10
high	pre	0	0	0		0	0	0	0		0	0	0	0	0	10
	1	0.3241	0.21262	0.95069		0.82182	0.0332	0.52283	0.817		0.31	0.47823	0.621404	0.509189	0.093666	10
	2	0.48368	0.23118	1.66729		0.58552	0.42972	0.49694	0.601		0.349	0.829012	0.756691	0.643003	0.12693	10
	4	0.65019	0.2092	2.29789		0.65952	1.77235	1.40483	0.842		0.603	0.448149	1.80815	1.06953	0.22112	10
	8	0.87388	0.63346	3.64729		1.23462	2.17525	1.89233	1.2		0.589	0.770945	3.16434	1.61811	0.341826	10
	24	1.65808	0.88216	2.89659		1.35882	1.03065	2.50913	1.148		1.546	1.54402	1.79636	1.63698	0.201216	10
		uM py-2
	hrs	DLB (002)	SAM (004)	RAS (006)	SOK (007)	A-E (008)	PSK (012)	DMM (015)	CGO (018)	CAD (019)	RJF (021)	TLR (024)	SAM (025)	Mean	SEM	N
low	pre	0	0	0		0	0	0	0		0	0	0	0	0	10			py-2
	1	0.6517	1.6649	0.9472		1.4691	0.25462	0.6393	1.24		1.28006	0.471	0.961	0.957888	0.144207	10		Dose	AUC 0-24,predose corr (h·L/µmol)	SEM	N
	2	1.8629	1.5994	1.3787		1.421	1.29732	0.8895	0.821203		0.361141	1.015	1.045	1.16912	0.136687	10		100	17.2728	4.41337	9
	4	2.5558	1.01	3.1078		1.1934	1.20842	0.6593	1.29323		0.00336008	1.642		1.40815	0.312973	9		300	60.8922	13.4287	9
	8	2.1626	0.4938	1.264		0.4882	1.12722	-0.2329	1.63112		0.146768	0.834	0.885	0.879981	0.223577	10		1000	202.678	31.5685	11
	24	1.0436	-0.2209	0.5126		-0.5441	0.80362	-0.1706	0.159671		0.0403382	0.103	-0.534	0.119323	0.168395	10
mid	pre	0	0	0		0	0	0	0		0	0	0	0	0	10
	1	1.24	6.9262	4.1102		2.595	1.3899	1.4664	-0.0731153		0.746341	1.431	2.602	2.24339	0.634842	10
	2	1.72466	8.0114	4.1113		2.7648	0.2249	0.583	0.483448	0.987764	-0.167735	0.903	3.199	2.07505	0.719955	11
	4	4.163		4.0793		1.6778	4.0324	2.5759	0.421488	2.11811	1.96578	2.261	3.557	2.68518	0.392608	10
	8	5.767	21.3164	4.2715		1.69633	2.967	3.5457	1.1263	1.70708	1.21731	3.143	5.273	4.73006	1.72518	11
	24	7.185	13.1504	4.4417		1.3185	1.7448	1.2525	-1.72345		0.433719	1.938	1.843	3.15842	1.33829	10
high	pre	0	0	0		0	0	0	0		0	0	0	0	0	10
	1	6.3332	2.9845	6.049	1.6924	5.3168	-0.0981	2.1422	3.92417		1.99683	3.131	3.966	3.40345	0.594203	11
	2	7.1031	3.5861	7.4947	3.04295	3.6583	1.9397	2.884	2.80459	1.6917	1.57144	4.143	5.674	3.79947	0.57427	12
	4	10.5565	3.40893	13.6387	6.85971	4.2555	8.0431	7.058	3.84931	1.68607	3.0324	3.275	10.687	6.36252	1.08278	12
	8	11.7695	6.6192	25.4167	10.3682	8.5598	8.7862	10.0334	4.58476	3.13103	3.47499	4.944	15.47	9.42982	1.7977	12
	24	20.7465	8.3318	14.8567	6.69823	6.3418	4.9292	12.1964	2.49143	5.71468	6.43563	8.694	8.617	8.83778	1.43426	12
		uM NaAD
	hrs	DLB (002)	SAM (004)	RAS (006)	SOK (007)	A-E (008)	PSK (012)	DMM (015)	CGO (018)	CAD (019)	RJF (021)	TLR (024)	SAM (025)	Mean	SEM	N
low	pre			0	0	0	0	0	0	0	0	0	0	0	0	10		NAAD
	1			0	0	0	0	0	0	0	0	0	0	0	0	10		Dose	AUC 0-24,predose corr (h·L/µmol)	SEM	N
	2			0	0	0	0	0	0	0	0	0	0	0	0	10		100	3.87889	1.73156	9
	4			0.406	0	0.318	0	0	0.21	0	0.12	0.068		0.124667	0.0512629	9		300	7.12889	2.48479	9
	8			0.596	0	0.268	0	0	0	1.56176	0.213618	0.159	0	0.279838	0.154702	10		1000	14.7109	6.7791	11
	24			0.112	0	0.062	0	0	0	0	0.27	0	0.108	0.0552	0.0279844	10
mid	pre			0	0	0	0	0	0	0	0	0	0	0	0	10
	1			0	0	0	0	0	0	0	0	0	0	0	0	10
	2			0	0	0	0	0	0	0	0	0	0	0	0	10
	4			0.194	0.217297	0	0	0	0.38	0.054992	0	0.244	0.11	0.120029	0.0421432	10
	8			0.517	0	0.316	0	0.34	0.637815	1.08938	2.34	0.047	0	0.52872	0.229944	10
	24			0.437	0.0985962	0.177	0	0	0	0.268168	0	0	0	0.0980764	0.0480444	10
high	pre			0	0	0	0	0	0	0	0	0	0	0	0	10
	1			0	0	0	0	0	0	0	0	0	0	0	0	10
	2			0	0	0.036	0	0	0	0	0	0	0	0.0036	0.0036	10
	4			0.176	0	1.862	0	0	0	0.612157	0.17	0	0.216	0.303616	0.183378	10
	8			1.236	0.440163	4.671	0	0	0.201862	1.43095	0.568118	0.596	0.741	0.988509	0.435681	10
	24			0.311	0.0840615	1.52	0	0	0.0573451	0.609735	1.05051	0.091	0.416	0.413965	0.16195	10
		uM NAD
	hrs	DLB (002)	SAM (004)	RAS (006)	SOK (007)	A-E (008)	PSK (012)	DMM (015)	CGO (018)	CAD (019)	RJF (021)	TLR (024)	SAM (025)	Mean	SEM	N
low	pre	0	0	0	0	0	0	0	0	0	0	0	0	0	0	12			NAD
	1	19.463	-3.871	-7.202	21.9725	0.433	4.06998	1.77503	0.7259	1.42663	0.3087	5.066	3.965	4.01106	2.46081	12		Dose	AUC 0-24,predose corr (h·L/µmol)	SEM	N
	2	13.235	-11.067	-5.776	26.3152	0.154	0.117041	-3.99703	10.6741	-18.4845	-0.17741	3.977	10.41	2.11503	3.44399	12		100	44.845	47.1904	11
	4	16.191	-2.639	0.536	7.04464	1.252	4.82864	7.6445	8.9211	-10.222	1.0741	6.121		3.70472	2.07599	11		300	56.2875	75.9394	12
	8	14.894	-3.684	-3.031	7.73304	0.019	0.7443	16.9407	-6.2865	-11.5678	0.3734	3.879	4.623	2.0531	2.38563	12		1000	111.348	64.7478	12
	24	3.581	-13.458	9.827	14.3763	0.042	0.595629	-3.65417	0.7902	-6.44206	1.7076	5.691	3.737	1.39946	2.09399	12
mid	pre	0	0	0	0	0	0	0	0	0	0	0	0	0	0	12
	1	16.846	-10.429	5.038	-13.4799	-4.683	-2.43897	-11.852	7.4418	5.91533	-0.0179	2.775	1.257	-0.302298	2.56217	12
	2	9.716	-15.2	11.047	2.68877	-4.829	-16.0337	2.83505	2.9663	12.0327	5.0456	3.575	0.412	1.18798	2.63743	12
	4	5.906	-14.056	-13.951	7.37213	-5.817	-17.0538	8.68289	7.0118	6.24592	-0.1208	-3.682	0.343	-1.59324	2.6868	12
	8	26.642	-1.198	-5.849	4.40287	-5.563	-14.5236	-1.94079	2.9932	7.89534	5.4766	-4.483	-4.421	0.785972	2.94391	12
	24	48.572	1.512	-4.646	20.0048	-1.453	-19.1424	9.09547	13.6308	6.90929	6.5999	-3.583	0.069	6.46408	4.78563	12
high	pre	0	0	0	0	0	0	0	0	0	0	0	0	0	0	12
	1	-19.1922	3.28	3.982	8.52119	-3.149	15.0265	-5.4055	0.1296	4.72623	2.3936	-1.276	0.549	0.798786	2.39136	12
	2	11.256	-8.503	-16.8687	-3.00408	0.287	0.24927	-5.73401	3.397	7.34361	1.8092	-4.375	-3.101	-1.43698	2.12902	12
	4	26.758	-15.555	-11.496	14.6429	8.088	20.5122	-7.12323	0.5996	6.91297	2.1081	-4.174	0.044	3.44313	3.661	12
	8	10.926	-15.963	13.419	11.2798	9.183	21.0882	-14.5495	3.8799	11.7855	9.0374	-1.936	2.493	5.0536	3.21142	12
	24	29.277	-8.525	10.787	10.256	4.244	19.1583	-9.70682	1.5538	4.99599	9.3404	3.232	3.125	6.47814	3.09186	12
		uM NMN
	hrs	DLB (002)	SAM (004)	RAS (006)	SOK (007)	A-E (008)	PSK (012)	DMM (015)	CGO (018)	CAD (019)	RJF (021)	TLR (024)	SAM (025)	Mean	SEM	N
low	pre			0	0	0	0	0	0		0	0	0	0	0	9			NMN
	1			-1.252	-1.02908	-0.098	0.40889	0.40061	0.14719		0	1.577	0.42	0.0638458	0.279188	9		Dose	AUC 0-24,predose corr (h·L/µmol)	SEM	N
	2			-0.995	-0.184028	0.15	-0.37256	-0.34418	1.66544		0	1.002	3.145	0.451853	0.427116	9		100	2.67437	3.42904	8
	4			-0.609	-0.0493876	0.772	-0.12984	1.68131	1.35384		0.675782	0.57		0.533088	0.272356	8		300	3.7545	6.21256	10
	8			-0.601	-0.371277	0.181	0.12787	0.93691	-0.877602		0	0.654	-0.168	-0.0131221	0.191867	9		1000	13.211	5.49848	10
	24			-0.052	0.956467	0.081	-0.69361	0.18281	-0.304741		0	0.644	0.15	0.107103	0.160964	9
mid	pre			0	0	0	0	0	0	0	0	0	0	0	0	10
	1			0.261	0.746326	-0.909	-0.1693	-0.2867	0.465524	0.484871	0.166848	0.489	0.864	0.211257	0.169353	10
	2			0.314	-0.123086	-0.838	-1.2599	-0.219	0.50096	0.867238	-0.251264	-0.301	-0.341	-0.165105	0.19584	10
	4			-0.431	1.60317	-1.544	-0.76369	-0.0089	0.758649	1.68083	-0.251264	-1.15	0.116	0.000979307	0.341938	10
	8			-0.072	1.30476	-1.128	0.0393	0.1693	0.474172	0.629814	1.8267	-0.995	-1.158	0.109104	0.319382	10
	24			-0.239	1.29439	-0.282	-0.72333	2.6288	0.29982	1.311	0.498683	-1.005	-0.403	0.338036	0.354854	10
high	pre			0	0	0	0	0	0		0	0	0	0	0	9
	1			0.442	0.746326	-0.351	0.4909	0.0057	-0.147198		0.819751	0.294	-0.053	0.24972	0.136333	9
	2			-2.001	-0.123086	0.078	0.033	2.0788	0.493114		1.0507	-0.95	-0.303	0.0396144	0.385052	9
	4			-0.869	1.60317	0.68	0.1733	0.2008	-0.00753423		0.246872	-0.637	-0.213	0.130845	0.241986	9
	8			0.124	1.30476	0.365	1.9431	-0.46223	0.0318955		1.28933	-0.296	1.185	0.609428	0.280201	9
	24			0.221	1.29439	-0.107	0.9987	-0.1702	-0.0887633		0.730409	-0.026	0.292	0.349393	0.17837	9
		uM NR too few points to calculate AUC or make concentrations meaningful
		uM NADP calc against NAD IS
		DLB (002)	SAM (004)	RAS (006)	SOK (007)	A-E (008)	PSK (012)	DMM (015)	CGO (018)	CAD (019)	RJF (021)	TLR (024)	SAM (025)	Mean	SEM	N
low	pre	no data	no data	0	0	0	0	0	0	0	0	0	0	0	0	10			NADP
	1	no data	no data	-1.80496	0.970324	1.11615	0.117643	0.145822	0.148861	0.361484	-0.304932	0.0336629	0.0250001	0.0809049	0.793195	10		Dose	AUC 0-24,predose corr (h·L/µmol)	SEM	N
	2	no data	no data	-0.106021	0.321193	0.241523	-0.164689	0.0739712	0.708256	-0.590011	-0.410488	0.180119	0.104134	0.0357987	0.37328	10		100	12.8078	6.50712	9
	4	no data	no data	1.00092	0.0394614	0.527935	0.0224246	0.0514605	0.663518	-0.39489	0.00556574	0.262676		0.242119	0.421736	9		300	-3.18792	4.54018	12
	8	no data	no data	0.575871	0.308581	-0.346279	-0.11996	-0.242009	1.56555	-0.0941678	-0.148157	0.261704	0.255158	0.201629	0.560609	10		1000	6.281	5.22294	10
	24	no data	no data	2.3507	0.221975	0.0533524	-0.194432	0.376014	0.623947	0.210024	7.38735	0.197294	0.137025	1.13632	2.30721	10
mid	pre	no data	no data	0	0	0	0	0	0	0	0	0	0	0	0	10
	1	no data	no data	0.167846	-1.74875	-0.671655	0.168221	0.347617	-0.273169	-0.831219	-0.255397	0.430547	0.154394	-0.251157	0.674599	10
	2	no data	no data	0.00408163	-1.24265	-0.526937	1.10495	-0.256371	0.289296	-1.22332	0.961829	0.0442579	0.0302042	-0.0814657	0.785305	10
	4	no data	no data	-0.423559	-2.01799	-2.35051	-0.249217	0.257523	0.924891	-0.698852	-0.500058	0.0876647	0.0164523	-0.495366	1.00294	10
	8	no data	no data	-0.338791	-1.04945	-2.35337	0.329638	-0.227135	0.815174	-0.672437	-0.216947	-0.00767188	-0.037942	-0.375893	0.860686	10
	24	no data	no data	-0.563716	0.0829312	-0.34885	0.100036	2.69691	-0.13262	-1.03802	-0.509852	0.703913	0.0572706	0.1048	1.02598	10
high	pre	no data	no data	0	0	0	0	0	0	0	0	0	0	0	0	10
	1	no data	no data	0.529097	0.248092	0.380189	-0.0677028	0.227273	-0.136675	0.222518	0.206611	-0.17323	0.00629753	0.144247	0.229766	10
	2	no data	no data	-2.66452	0.142061	0.14938	0.234057	0.22618	-0.021451	0.722741	0.175234	0.61895	0.381053	-0.0036315	0.962046	10
	4	no data	no data	-0.607179	1.16288	0.563046	-0.087803	0.100055	-0.145531	-0.608886	-0.134217	-0.145026	-0.185745	-0.00884083	0.52919	10
	8	no data	no data	0.0578097	0.426722	1.38035	0.116282	-0.237153	-0.0574919	0.934641	0.646459	-0.197897	-0.0125329	0.305719	0.533334	10
	24	no data	no data	0.218659	0.531561	0.29932	0.0873806	0.0518268	-0.134831	-0.633052	0.81091	-0.111696	-0.0537975	0.106628	0.395596	10
