# Supplementary material for: Nicotinamide riboside is uniquely and orally bioavailable in mice and humans
Source: Nat Commun. 2016 Oct 10;7:12948. doi: 10.1038/ncomms12948 (PMC5062546; doi:10.1038/ncomms12948)
Supplement: Supplementary Data 3 — n=12 clinical study: urinary NAD metabolomes [file ncomms12948-s4.xlsx]

## Sheet: raw data
Supplementary Data File 2. n=12 Clinical Study: Plasma NAD metabolomes		Results which were BLQ (0) only because the LLOQ for the day they ran was abnormally high have been removed
		uM Nam
	hrs	DLB (002)	SAM (004)	RAS (006)	SOK (007)	A-E (008)	PSK (012)	DMM (015)	CGO (018)	CAD (019)	RJF (021)	TLR (024)	SAM (025)	Mean	SEM	N
low	pre	0	0	0	0	0	0	0	0	0	0	0	0	0	0	12
	1	0.249895	-0.404128	-0.0673156	0.692291	0.358886	0.526163	0	0	0.0160959	-0.102272	0.317534	0.00674366	0.132824	0.0876933	12
	2	-0.0281691	-1.26766	0.263483	0	0.266326	1.00848	0	0	0.19499	0.00158654	0.0732764	-0.0753025	0.0364183	0.145599	12
	4	2.23002	-1.44959	0.0483923	0.950042	0	0.736268	0	0	0.286007	-0.165253	0.0151502	0.286101	0.244761	0.246085	12
	8	0.964806	-1.61959	-0.261833	0.754047	1.04	0	0	0	-0.358269	-0.16606		0.13066	0.0439777	0.222065	11
	24	1.55496	-1.61959	-0.383789	0	0	0	0	0	-0.213404	-0.193522	0.197751	-0.170244	-0.0689866	0.200043	12
mid	pre	0	0	0	0	0	0	0	0	0	0	0	0	0	0	12
	1	-0.168567	0.146085	0.667966	0.177514	1.18217	-0.271565	0.0496712	-0.0713299	0.302755	0.0389436	0.0719904	0.299183	0.202068	0.113624	12
	2	-0.151886	0.213025	0.643738	-0.212249	0.526583	0.422265	-0.159407	0.295635	0.474056	-0.132178	-0.0573124	0.231852	0.17451	0.088339	12
	4	-0.166355	0.116936	0.37264	0.634561	0.338635	0.328435	-0.551285	-0.744096	0.329325	-0.0100851	-0.103489		0.0495656	0.12632	11
	8	-0.136358	0.231938	-0.0853108	-0.525439	0	-0.0849438	-0.551285	-0.744096	-0.0504189	0.127612	-0.00405714	0.117996	-0.14203	0.0875274	12
	24	-0.282534		0.260006	-0.525439	0	0.035331	-0.551285	-0.744096	-0.0457516	-0.064655	-0.143681	0.091171	-0.179176	0.0936358	11
high	pre	0	0	0	0	0	0	0	0	0	0	0	0	0	0	12
	1	0.347109	0.380108	0.400776	0.582468	0.810012	0.785855	0.139484	-0.144063	1.39857	0.399806	0.313271	0.504542	0.493161	0.111083	12
	2	0.467306	0.254081	0.543274	0	0	1.1866	0.462046	-0.207779	1.78244	0.180985	0.241274	0.469616	0.448321	0.15858	12
	4	0.0401796	0.544665	0.564768	0.84369	0		-0.386792	0.54489	1.50282	0.18678	0.0551796	0.962824	0.441728	0.161037	11
	8	0.134609	0.519544	0.763754	0	0.347371	0	-0.386792	0.744465	0.639945	0.372447	0.0423213	0.135797	0.276122	0.101109	12
	24	0.13138	0.65	0.528578	0.753085	0.260421	0.865348	-0.386792	-0.569853	0.361271	0.00620071	0.274072	0.181786	0.254625	0.124255	12
		uM MeNam
	hrs	DLB (002)	SAM (004)	RAS (006)	SOK (007)	A-E (008)	PSK (012)	DMM (015)	CGO (018)	CAD (019)	RJF (021)	TLR (024)	SAM (025)	Mean	SEM	N
low	pre			0	0	0	0			0	0	0	0	0	0	8
	1			0.0765413	-0.0342416	0	0.0866982			0.0665039	0.136184	0.0722036	0.104106	0.0634995	0.0195076	8
	2			0.0984244	0.0444425	0	0.283239			0.365212	0.238428	0.166872	0.144182	0.1676	0.0435134	8
	4			0.0791314	0.012486	0	0.074696			0.116123	0.0786934	0.0559204	0.05218	0.0586538	0.0133645	8
	8			0	-0.10044	0	-0.149052			-0.104655	0.0610373		0.0285849	-0.0377893	0.0300015	7
	24			0.0514574	-0.10044	0	0.049546			-0.0524338	0.0107931		-0.00212757	-0.00540062	0.0192541	8
mid	pre			0	0	0	0			0	0	0	0	0	0	8
	1			0.323767	0.28266	0.118057	0.262985			0.51	0.213558	0.239512	0.381801	0.291542	0.0415523	8
	2			0.180943	0.253898	0.0306029	0.401222			0.43	0.327406	0.143271	0.452828	0.277521	0.0535607	8
	4			0.312954	0.163509	-0.0429414	0.666448			0.83	0.273011	0.134345		0.333903	0.116672	7
	8			0.164897	0.0943301	-0.243433	-0.0637345			0.160837	0.125742	0.119142	0.288968	0.0808436	0.0577096	8
	24			0	-0.0364914	-0.243433	-0.0686916			0.180838	0.10868	0.0930036	0.0655762	0.0124352	0.0465864	8
high	pre			0	0	0	0			0	0	0	0	0	0	8
	1			0.68938	0.398649	0.65946	0.25867			0.480769	0.481593	0.521718	0.921057	0.551412	0.0716051	8
	2			0.412442	0.704023	0.447119	0.44301			1.05553	0.453947	0.448383	1.03756	0.625251	0.097486	8
	4			0.785614	1.12609	0.32886				1.46055	0.79616	0.318732	1.80702	0.946147	0.210501	7
	8			0.563555	0.740515	0.362783	0.982196			0.814471	0.763405	0.368515	1.28335	0.734849	0.109479	8
	24			0.29918	0.49777	0.200992	0.170464			0.512747	0.698271	0.517258		0.362085	0.0686334	8
		uM py-4
	hrs	DLB (002)	SAM (004)	RAS (006)	SOK (007)	A-E (008)	PSK (012)	DMM (015)	CGO (018)	CAD (019)	RJF (021)	TLR (024)	SAM (025)	Mean	SEM	N
low	pre			0	0	0	0	0	0					0	0	6
	1			0.0921719	0.166284	0	0	0.176562	0.160225					0.0992071	0.0336352	6
	2			0.17652	0.301625	0	0.26771	0.231019	0.274973	0.369606				0.231636	0.0446699	7
	4			0.201166	0.429061	0	0.220416	0.104883	0.515409	0.52586				0.285256	0.0781819	7
	8			0.195955	0.30283	0	0.169974	0.187545	0.0683663	0.383888				0.186937	0.0491825	7
	24			0.230389	-0.00359206	0	0.165461	0.10848	0.0119662	0				0.0854507	0.0390257	6
mid	pre			0	0	0	0	0	0	0				0	0	6
	1			0.107957	0.362266	0.374304	0.165482	0.306579	0.19039	0				0.251163	0.0568116	6
	2			0.159774	0.534326	0.200733	0.374505	0.440156	0.457755	0.371766	0.390464			0.366185	0.0448804	8
	4		0.51	0.325537	0.71	0.215784	0.860278	0.807952	0.485385	0.614757	0.387873			0.546396	0.0732796	9
	8		0.77	0.394332	0.844288	0.12515	0.495514	0.859156	0.0695763	0.720725	0.433129			0.523541	0.0989946	9
	24	0.605692		0.376619	0.543592	-0.0144044	0.146202	0.835146	-0.540134	0.523223				0.309492	0.153674	8
high	pre	0	0	0	0	0	0	0	0	0				0	0	7
	1	0.458167	0.705116	0.745525	0.892169	0.8789	0.0772678	0.119916	0.400938	0.724575				0.555842	0.102525	9
	2	0.534863	1.29456	0.598122	1.37503	0.802652	0.446391	0.218362	0.613391	1.16076	0.418877			0.746301	0.126097	10
	4	0.904284	2.07768	1.92448	2.18481	0.818044		0.888209	1.1609	1.88229	0.90781			1.27485	0.1846	10
	8	1.09595	2.61111	2.30387	3.18037	1.0287	2.62294	1.69658	1.97602	2.13464	1.51263			2.01628	0.219937	10
	24	2.36534	2.2	2.18561	2.34716	0.893613	1.10999	2.44794	0.525705	2.08627	2.09682			1.82584	0.22192	10
		uM py-2
	hrs	DLB (002)	SAM (004)	RAS (006)	SOK (007)	A-E (008)	PSK (012)	DMM (015)	CGO (018)	CAD (019)	RJF (021)	TLR (024)	SAM (025)	Mean	SEM	N
low	pre	0	0		0	0	0	0	0	0	0	0	0	0	0	11
	1	0.824301	0.88857		1.92293	0.364638	0.868545	0.986004	1.75198	0.51943	1.52412	1.12642	1.28622	1.09665	0.147171	11
	2	1.37277	1.00597		3.01108	0.87834	1.56735	0.898154	1.99497	1.9697	0.990513	0.922206	2.03388	1.51318	0.205359	11
	4	2.14374	0.260166		2.38141	0.49712	1.04632	1.13806	2.6844	2.54959	0.564216	1.29194	1.43756	1.45405	0.260683	11
	8	0.951066	-0.45775		3.33691	0.950492	1.26289	0.911188	2.57036	0.547988	1.22164		0.477255	1.07019	0.323284	11
	24	0.793342	-0.684453		0.633507	-0.585075	0.8947	0.0545696	0.0996803	-1.19831	0.152401	1.05858	0.0681084	0.107254	0.205927	12
mid	pre	0	0	0	0	0	0	0	0	0	0	0	0	0	0	12
	1	0.305748	1.7795	1.57346	2.25129	3.45049	2.19771	2.3832	1.26293	2.67927	1.91498	2.09554	2.8957	2.06582	0.233961	12
	2	0.965267	2.1666	2.11381	3.83786	3.33456	2.51417	2.21476	2.83367	2.43758	1.55882	1.795	3.52997	2.44184	0.241554	12
	4	1.93848	4.28657	2.50367	4.9423	2.79291	7.79277	4.81119	3.22203	5.44421	2.22797	3.41452		3.94333	0.523082	11
	8	3.6408	4.48091	3.1075	5.61968	2.08937	4.18622	4.14469	1.19891	4.22928	2.84913	4.27459	4.76685	3.71566	0.35251	12
	24	5.25873		1.76298	2.82492	1.17571	0.960151	4.09309	-3.23378	3.16677	1.32413	2.91519	2.88323	2.10283	0.66202	11
high	pre	0	0	0	0	0	0	0	0	0	0	0	0	0	0	12
	1	2.38011	2.29286	4.80813	4.96702	6.83211	0.615603	1.27711	2.47478	3.01925	2.28553	5.7884	4.55553	3.44137	0.550519	12
	2	3.09262	6.88621	3.93691	8.5505	6.21218	1.58952	1.30844	3.45364	6.08345	3.3913	6.03191	-1.95671	4.04833	0.836688	12
	4	6.70142	11.579	12.0605	12.5852	6.30471		5.11292	6.60429	10.8926	5.54064	4.1172	13.4234	8.62927	1.04322	11
	8	7.49189	14.3632	14.6588	21.0554	7.61374	23.2254	9.19547	11.8377	12.0171	9.76895	7.99988	21.5523	13.3983	1.64427	12
	24	12.8503	7.10373	12.4938	13.7768	5.7088	9.13093	13.3462	2.54392	9.64153	10.539	12.2462	10.6274	10.0007	0.987856	12
		uM NaR
	hrs	DLB (002)	SAM (004)	RAS (006)	SOK (007)	A-E (008)	PSK (012)	DMM (015)	CGO (018)	CAD (019)	RJF (021)	TLR (024)	SAM (025)	Mean	SEM	N	Found in
low	pre	0	0	0	0	0	0	0	0	0	0	0	0	0	NM	12	0
	1	0	0	0	0	0	0	0	0	0	0	0	0	0	NM	12	0
	2	0	0	0	0	0	0	0	0	0	0	0	0	0	NM	12	0
	4	0	0	0	0	0	0	0	0	0	0	0	0	0	NM	12	0
	8	0	0	0	0	0	0	0	0	0	0	0	0	0	NM	12	0
	24	0	0	0	0	0	0	0	0	0	0	0	0	0	NM	12	0
mid	pre	0	0	0	0	0	0	0	0	0	0	0	0	0	NM	12	1
	1	-0.037978	0.052007	0	0	0	0	0	0	0	0	0	0	0.00116908	NM	12	1
	2	-0.037978	0	0	0	0	0	0	0	0	0	0	0	-0.00316483	NM	12	0
	4	-0.037978	0.056932	0	0	0	0	0	0	0	0	0		0.00172309	NM	11	1
	8	-1.3e-05	0.055738	0.059	0.046	0	0	0	0	0.04	0	0	0	0.0167271	0.00725414	12	5
	24	0.001576	0	0	0	0	0	0	0	0	0	0	0	0.000131333	NM	12	1
high	pre	0	0	0	0	0	0	0	0	0	0	0	0	0	NM	12	1
	1	-0.058425	0	0	0	0	0	0	0	0	0	0	0	-0.00486875	NM	12	0
	2	-0.003418	0	0	0	0	0	0	0	0	0	0	0	-0.000284833	NM	12	1
	4	-0.058425	0.054123	0.056	0	0.059	0	0	0	0.04	0	0	0	0.0125582	0.00979614	12	4
	8	0.275705	0.1	0.13	0.094	0.107	0	0	0.05	0.07	0	0	0	0.0688921	0.0236202	12	7
	24	-0.014329	0	0.04	0.076	0	0	0	0	0	0	0	0	0.00847258	0.00713501	12	3

## Sheet: predose subtracted
Plasma results		Results which were BLQ (0) only because the LLOQ for the day they ran was abnormally high have been removed
		uM Nam
		DLB (002)	SAM (004)	RAS (006)	SOK (007)	A-E (008)	PSK (012)	DMM (015)	CGO (018)	CAD (019)	RJF (021)	TLR (024)	SAM (025)	Mean	SEM	N
low	pre	0.381134	1.61959	0.599234	0	0	0	0	0	0.787414	0.515253	0.204166	0.347899	0.371225	0.138224	12
	1	0.631029	1.21547	0.531918	0.692291	0.358886	0.526163	0	0	0.80351	0.412981	0.5217	0.354643	0.504049	0.0956931	12
	2	0.352965	0.351939	0.862717	0	0.266326	1.00848	0	0	0.982404	0.516839	0.277442	0.272597	0.407643	0.105534	12
	4	2.61115	0.17	0.647626	0.950042	0	0.736268	0	0	1.07342	0.35	0.219316	0.634	0.615986	0.211105	12
	8	1.34594	0	0.337401	0.754047	1.04	0	0	0	0.429144	0.349193	BI	0.478559	0.430389	0.137283	11
	24	1.9361	0	0.215445	0	0	0	0	0	0.57401	0.321731	0.401916	0.177655	0.302238	0.158707	12
mid	pre	0.412534	0	0.504773	0.525439	0	0.271565	0.551285	0.744096	0.562959	0.460751	0.298088	0.20891	0.378367	0.0660685	12
	1	0.243967	0.146085	1.17274	0.702953	1.18217	0	0.600956	0.672766	0.865714	0.499695	0.370078	0.508093	0.580434	0.107062	12
	2	0.260648	0.213025	1.14851	0.31319	0.526583	0.69383	0.391878	1.03973	1.03701	0.328574	0.240775	0.440762	0.552877	0.0989073	12
	4	0.246179	0.116936	0.877413	1.16	0.338635	0.6	0	0	0.892284	0.450666	0.194599	NS	0.443337	0.118303	11
	8	0.276176	0.231938	0.419462	0	0	0.186621	0	0	0.51254	0.588363	0.29403	0.326906	0.236336	0.0598467	12
	24	0.13	No data	0.764779	0	0	0.306896	0	0	0.517207	0.396096	0.154407	0.300081	0.233588	0.0759223	11
high	pre	0.203058	0	0.209171	0	0	0	0.386792	0.68511	0.446626	0.334474	0.244697	0.215641	0.227131	0.0617076	12
	1	0.550168	0.380108	0.609947	0.582468	0.810012	0.785855	0.526276	0.541047	1.84519	0.73428	0.557968	0.720183	0.720292	0.108359	12
	2	0.670364	0.254081	0.752445	0	0	1.1866	0.848838	0.477331	2.22907	0.515459	0.485971	0.685257	0.675452	0.17193	12
	4	0.243238	0.544665	0.77394	0.84369	0	NI	0	1.23	1.94944	0.521254	0.299877	1.17846	0.689507	0.178393	11
	8	0.337667	0.519544	0.972926	0	0.347371	0	0	1.42958	1.08657	0.70692	0.287018	0.351438	0.503253	0.1332	12
	24	0.334438	0.65	0.73775	0.753085	0.260421	0.865348	0	0.115257	0.807896	0.340674	0.518769	0.397427	0.481755	0.0819487	12
		uM MeNam
		DLB (002)	SAM (004)	RAS (006)	SOK (007)	A-E (008)	PSK (012)	DMM (015)	CGO (018)	CAD (019)	RJF (021)	TLR (024)	SAM (025)	Mean	SEM	N
low	pre			0	0.10044	0	0.149052			0.228196	0.101307	0.13559	0.08782	0.1003	0.0268116	8
	1			0.0765413	0.0661985	0	0.23575			0.2947	0.237491	0.207793	0.191926	0.1638	0.0364591	8
	2			0.0984244	0.144883	0	0.432291			0.593408	0.339735	0.302462	0.232002	0.267901	0.0676452	8
	4			0.0791314	0.112926	0	0.223748			0.344319	0.18	0.19151	0.14	0.158954	0.0363949	8
	8			0	0	0	0			0.12354	0.162344	BI	0.116405	0.0574699	0.0276235	7
	24			0.0514574	0	0	0.198598			0.175762	0.1121	0.12566	0.0856924	0.0936587	0.0262221	8
mid	pre			0	0.0364914	0.243433	0.263552			0.16	0.108481	0.0913298	0.14359	0.13086	0.0325643	8
	1			0.323767	0.319151	0.36149	0.526538			0.67	0.322039	0.330842	0.525392	0.422402	0.0473044	8
	2			0.180943	0.290389	0.274036	0.664775			0.59	0.435888	0.2346	0.596419	0.408381	0.0666462	8
	4			0.312954	0.2	0.200492	0.93			0.99	0.381492	0.225675	NS	0.462945	0.130874	7
	8			0.164897	0.130821	0	0.199818			0.320837	0.234223	0.210472	0.432558	0.211703	0.0452942	8
	24			0	0	0	0.194861			0.340838	0.217162	0.184333	0.209167	0.143295	0.0452694	8
high	pre			0	0	0	0.241705			0.222989	0.0623423	0.116179	0.119237	0.0953066	0.0346102	8
	1			0.68938	0.398649	0.65946	0.500376			0.703758	0.543935	0.637897	1.04029	0.646719	0.0673125	8
	2			0.412442	0.704023	0.447119	0.684715			1.27851	0.51629	0.564562	1.1568	0.720558	0.114871	8
	4			0.785614	1.12609	0.32886	NI			1.68354	0.858502	0.434911	1.92626	1.02054	0.227505	7
	8			0.563555	0.740515	0.362783	1.2239			1.03746	0.825747	0.484694	1.40259	0.830155	0.129739	8
	24			0.29918	0.49777	0.200992	0.41217			0.735736	0.760613	0.633437	No data	0.442487	0.0761745	8
		uM py-4
		DLB (002)	SAM (004)	RAS (006)	SOK (007)	A-E (008)	PSK (012)	DMM (015)	CGO (018)	CAD (019)	RJF (021)	TLR (024)	SAM (025)	Mean	SEM	N
low	pre			0.160152	0.288453	0	0	0.46187	0.681815					0.265382	0.110225	6
	1			0.252324	0.454738	0	0	0.638432	0.84204					0.364589	0.140182	6
	2			0.336672	0.590078	0	0.26771	0.69289	0.956787	0.369606				0.459106	0.118513	7
	4			0.361317	0.717514	0	0.220416	0.566753	1.19722	0.52586				0.512726	0.145146	7
	8			0.356106	0.591283	0	0.169974	0.649416	0.750181	0.383888				0.414407	0.101778	7
	24			0.390541	0.284861	0	0.165461	0.57035	0.693781					0.350832	0.10475	6
mid	pre			0.520822	0	0.28331	0.139722	0.528173	1.15338					0.437568	0.166483	6
	1			0.628779	0.362266	0.657614	0.305204	0.834753	1.34377					0.688731	0.153692	6
	2			0.680596	0.534326	0.484043	0.514227	0.968329	1.61113	0.371766	0.390464			0.694361	0.147263	8
	4		0.51	0.846359	0.71	0.499094	1	1.33613	1.63876	0.614757	0.387873			0.838108	0.139789	9
	8		0.77	0.915154	0.844288	0.408459	0.635236	1.38733	1.22296	0.720725	0.433129			0.815253	0.10924	9
	24	0.605692	BI	0.897441	0.543592	0.268905	0.285924	1.36332	0.613245	0.523223				0.637668	0.125166	8
high	pre	0		0.258494	0.125723	0.239503	0.119138	1.08956	0.609099					0.348788	0.143157	7
	1	0.458167	0.705116	1.00402	1.01789	1.1184	0.196405	1.20947	1.01004	0.724575				0.827121	0.111275	9
	2	0.534863	1.29456	0.856616	1.50076	1.04216	0.565528	1.30792	1.22249	1.16076	0.418877			0.990452	0.11888	10
	4	0.904284	2.07768	2.18297	2.31053	1.05755	NI	1.97777	1.77	1.88229	0.90781			1.50709	0.17789	10
	8	1.09595	2.61111	2.56236	3.3061	1.26821	2.74208	2.78614	2.58512	2.13464	1.51263			2.26043	0.231826	10
	24	2.36534	2.2	2.4441	2.47288	1.13312	1.22913	3.53749	1.1348	2.08627	2.09682			2.07	0.236181	10
		uM py-2
		DLB (002)	SAM (004)	RAS (006)	SOK (007)	A-E (008)	PSK (012)	DMM (015)	CGO (018)	CAD (019)	RJF (021)	TLR (024)	SAM (025)	Mean	SEM	N
low	pre	0.523607	2.15451	No data	1.38929	1.38803	2.02062	3.06765	3.03987	3.11563	0.495784	0.552545	1.19244	1.72182	0.310074	11
	1	1.34791	3.04308	No data	3.31222	1.75267	2.88917	4.05366	4.79186	3.63506	2.0199	1.67897	2.47866	2.81847	0.326638	11
	2	1.89638	3.16048	No data	4.40036	2.26637	3.58797	3.96581	5.03484	5.08533	1.4863	1.47475	3.22632	3.23499	0.399683	11
	4	2.66734	2.41468	No data	3.7707	1.88515	3.06694	4.20571	5.72427	5.66522	1.06	1.84448	2.63	3.17586	0.45894	11
	8	1.47467	1.69676	2.51361	4.72619	2.33852	3.28351	3.97884	5.61023	3.66362	1.71742	BI	1.6697	2.97028	0.419698	11
	24	1.31695	1.47006	2.75658	2.02279	0.802955	2.91532	3.12222	3.13955	1.91733	0.648185	1.61112	1.26055	1.9153	0.255177	12
mid	pre	0.291968	0.759092	3.49061	0.907705	2.43767	2.31723	3.40677	6.8278	1.64256	0.223096	0.679086	1.6912	2.05623	0.540331	12
	1	0.597716	2.5386	5.06407	3.15899	5.88816	4.51494	5.78997	8.09072	4.32182	2.13807	2.77462	4.5869	4.12205	0.580991	12
	2	1.25724	2.92569	5.60442	4.74557	5.77223	4.83139	5.62153	9.66146	4.08014	1.78192	2.47408	5.22117	4.49807	0.65186	12
	4	2.23045	5.04566	5.99428	5.85	5.23058	10.11	8.21796	10.0498	7.08676	2.45107	4.09361	NS	6.03275	0.805356	11
	8	3.93277	5.24	6.59811	6.52738	4.52704	6.50345	7.55146	8.0267	5.87184	3.07222	4.95368	6.45806	5.77189	0.423666	12
	24	5.5507	No data	5.25359	3.73262	3.61338	3.27738	7.49986	3.59401	4.80932	1.54723	3.59428	4.57444	4.27698	0.461764	11
high	pre	0.983353	3.37627	2.36328	1.08969	2.69668	2.2045	6.80358	3.80571	2.3873	0	0.769445	1.95671	2.36971	0.513281	12
	1	3.36347	5.66913	7.17141	6.05671	9.52879	2.82011	8.0807	6.28048	5.40655	2.28553	6.55785	6.51224	5.81108	0.613627	12
	2	4.07597	10.2625	6.30019	9.64019	8.90885	3.79402	8.11203	7.25935	8.47075	3.3913	6.80136	0	6.41804	0.879226	12
	4	7.68477	14.9553	14.4238	13.6749	9.00139	NI	11.9165	10.41	13.2799	5.54064	4.88665	15.3801	11.014	1.1372	11
	8	8.47524	17.7395	17.0221	22.1451	10.3104	25.4299	15.999	15.6434	14.4044	9.76895	8.76932	23.5091	15.768	1.67257	12
	24	13.8336	10.48	14.8571	14.8665	8.40548	11.3354	20.1497	6.34963	12.0288	10.539	13.0157	12.5841	12.3704	1.01362	12
		uM NaR
		DLB (002)	SAM (004)	RAS (006)	SOK (007)	A-E (008)	PSK (012)	DMM (015)	CGO (018)	CAD (019)	RJF (021)	TLR (024)	SAM (025)	Mean	SEM	N
low	pre	0	0	0	0	0	0	0	0	0	0	0	0	0	NM	12
	1	0	0	0	0	0	0	0	0	0	0	0	0	0	NM	12
	2	0	0	0	0	0	0	0	0	0	0	0	0	0	NM	12
	4	0	0	0	0	0	0	0	0	0	0	0	0	0	NM	12
	8	0	0	0	0	0	0	0	0	0	0	0	0	0	NM	12
	24	0	0	0	0	0	0	0	0	0	0	0	0	0	NM	12
mid	pre	0.037978	0	0	0	0	0	0	0	0	0	0	0	0.00316483	NM	12
	1	0	0.052007	0	0	0	0	0	0	0	0	0	0	0.00433392	NM	12
	2	0	0	0	0	0	0	0	0	0	0	0	0	0	NM	12
	4	0	0.056932	0	0	0	0	0	0	0	0	0	NS	0.00517564	NM	11
	8	0.037965	0.055738	0.059	0.046	0	0	0	0	0.04	0	0	0	0.0198919	0.00728053	12
	24	0.039554	0	0	0	0	0	0	0	0	0	0	0	0.00329617	NM	12
high	pre	0.058425	0	0	0	0	0	0	0	0	0	0	0	0.00486875	NM	12
	1	0	0	0	0	0	0	0	0	0	0	0	0	0	NM	12
	2	0.055007	0	0	0	0	0	0	0	0	0	0	0	0.00458392	NM	12
	4	0	0.054123	0.056	0	0.059	0	0	0	0.04	0	0	0	0.0174269	0.00753875	12
	8	0.33413	0.1	0.13	0.094	0.107	0	0	0.05	0.07	0	0	0	0.0737608	0.0276531	12
	24	0.044096	0	0.04	0.076	0	0	0	0	0	0	0	0	0.0133413	0.00737757	12
